# Supplementary material for: Entomological survey in two communes with residual malaria transmission in Gia Lai Province in the central highlands of Vietnam
Source: Malar J. 2021 Oct 16;20:403. doi: 10.1186/s12936-021-03941-6 (PMC8520203; doi:10.1186/s12936-021-03941-6)
Supplement: Supplementary file 1 — Additional file 1. Number of Anopheles specimens collected indoor and outdoor using HDN and LT in village and farm and forest sites in Ia DReh commune, Krong Pa district, and in Ia KDam commune, Ia Pa district, Gia Lai Province, Vietnam. [file 12936_2021_3941_MOESM1_ESM.xlsx]

## Sheet: HDN LT in + outdoors
Additional file 1. Number of Anopheles specimens collected indoor and outdoor using HDN and LT in village and farm and forest sites in Ia DReh commune, Krong Pa district, and in Ia KDam commune, Ia Pa district, Gia Lai Province, Vietnam
	HDN			LT
Species	Indoor	Outdoor	HDN Total	Indoor	Outdoor	LT Total
An.aconitus	0	10 (10)	10 (10)	6 (6)	7	13 (6)
An. barbirostris	0	2 (2)	2 (2)	2 (2)	1	3 (2)
An. dirus	0	88 (88)	88 (88)	1 (1)		1 (1)
An. jamesii	0	0	0	0	2	2
An.kochi	0	1	1	0	5	5
An. maculatus	0	1 (1)	1 (1)	0	0	0
An.minimus	0	1 (1)	1 (1)	7 (7)		7 (7)
An.monstrosus	0	2 (1)	2 (1)	0	14	14 (1)
An.pampanai	0	1	1	0	0	0
An.peditaeniatus	6 (1)	24 (10)	31 (11)	5	100	105
An. philippinensis	0	1 (1)	1 (1)	0	2	2
An.sawadwongporni	0	31 (31)	31 (31)	7 (7)		7 (7)
An.sinensis	4 (1)	33 (7)	37 (8)	1	76	77
An.splendidus	0	1	1	0	4	4
An.tessellatus	0	33 (31)	33 (31)	0	16	16
An.vagus	35	195 (75)	230 (75)	22 (10)	214 (1)	236 (11)
An.varuna	0	0	0	1 (1)		1 (1)
Anopheles sp.	0	1 (1)	1 (1)	0	0	0
Total	45 (2)	426 (259)	471 (261)	52 (34)	441 (1)	493 (35)
Abbreviation: HDN = human-baited doube bed net trap; LT = light trap
In parenthesis represents specimens collected in the farm/forest sites included in the total samples size of each species
