# Supplementary material for: Entomological survey in two communes with residual malaria transmission in Gia Lai Province in the central highlands of Vietnam
Source: Malar J. 2021 Oct 16;20:403. doi: 10.1186/s12936-021-03941-6 (PMC8520203; doi:10.1186/s12936-021-03941-6)
Supplement: Supplementary file 2 — Additional file 2. A. HDN rates (number of mosquito/collector/night) for malaria vectors collected in village and farm/forest sites during dry and rainy seasons in Ia DReh commune, Krong Pa district, Gia Lai Province, Vietnam. B. CS rates (number of mosquito/collector/night) for malaria vectors collected in village and farm/forest sites during dry and rainy seasons in Ia DReh commune, Krong Pa district, Gia Lai Province, Vietnam [file 12936_2021_3941_MOESM2_ESM.xlsx]

## Sheet: Sheet1
Additional file 2. A. HDN rates (number of mosquito/collector/night) for malaria vectors collected in village and farm/forest sites during dry and rainy seasons in Ia DReh commune, Krong Pa district, Gia Lai Province, Vietnam
Species	Collection time
	18.00 – 19.00				19.00 – 20.00				20.00 – 21.00				21.00 – 22.00				22.00 – 23.00				23.00 – 24.00
	V		F		V		F		V		F		V		F		V		F		V		F
	DS	RS	DS	RS	DS	RS	DS	RS	DS	RS	DS	RS	DS	RS	DS	RS	DS	RS	DS	RS	DS	RS	DS	RS
An. aconitus			0.01				0.02				0.02	0.01							0.02					0.01
An. barbirostris																0.02
An. dirus			0.25				0.17				0.14	0.02			0.03	0.06			0.06	0.09				0.03
An. maculatus																0.01
An. peditaeniatus	0.00308642					0.00308642			0.00592593
An. sawadwongporni			0.01				0.03				0.01					0.07				0.04				0.01
An. sinensis					0.00308642				0.00308642				0.00617284
An. vagus						0.0282099				0.04				0.04				0.00308642				0.00308642
Abbreviation: HDN = human-baited double bed net trap; V = collection in village sites; F = collection in farm and forest sites; DS = dry season; RS = rainy season.
V = 18 nights, only outdoor traps were considered in this analysis; F = 10 nights for each dry and rainy seasons
Additional file 2. B. CS rates (number of mosquito/collector/night) for malaria vectors collected in village and farm/forest sites during dry and rainy seasons in Ia DReh commune, Krong Pa district, Gia Lai Province, Vietnam
Species	Collection time
	18.00 – 19.00				19.00 – 20.00				20.00 – 21.00				21.00 – 22.00				22.00 – 23.00				23.00 – 24.00
	V		F		V		F		V		F		V		F		V		F		V		F
	DS	RS	DS	RS	DS	RS	DS	RS	DS	RS	DS	RS	DS	RS	DS	RS	DS	RS	DS	RS	DS	RS	DS	RS
An. aconitus	0.0260417				0.00694444				0.0138889				0.00694444				0.00868056				0.00173611
An. barbirostris	0.00694444	0.00173611			0.00694444				0.00520833				0.00520833				0.00173611				0.00173611
An. peditaeniatus	0.102431	0.00173611		0.25	0.107639	0.0243056		0.25	0.142361	0.0295139			0.046875	0.0416667		0.25	0.0329861	0.0208333			0.00694444	0.00347222
An. philippinensis	0.00173611					0.00173611				0.00173611				0.00173611
An. sawadwongporni	0.00173611								0.00173611								0.00173611
An. sinensis	0.166667	0.0329861		0.25	0.109375	0.0590278		1.75	0.154514	0.0572917		2.25	0.0920139	0.0625		0.75	0.0555556	0.0277778			0.015625	0.015625
An. vagus	0.807292	1.34896		4.75	0.737847	2.82292		28.75	0.574653	2.88542		18.75	0.317708	1.96875		5.5	0.175347	0.979167		3.75	0.0642361	0.597222		1.25
Abbreviation: CS = collection around cattle shed; V = collection in village sites; F = collection in farm and forest sites; DS = dry season; RS = rainy season
V = 24 nights for each season; F = 2 nights only rainy season
