# Supplementary material for: Entomological survey in two communes with residual malaria transmission in Gia Lai Province in the central highlands of Vietnam
Source: Malar J. 2021 Oct 16;20:403. doi: 10.1186/s12936-021-03941-6 (PMC8520203; doi:10.1186/s12936-021-03941-6)
Supplement: Supplementary file 3 — Additional file 3. A. HDN rates (number of mosquito/collector/night) for malaria vectors collected in village and farm/forest sites during dry and rainy seasons in Ia KDam commune, Ia Pa district, Gia Lai Province, Vietnam B. CS rates (number of mosquito/collector/night) for malaria vectors collected in village and farm/forest sites during dry and rainy seasons in Ia KDam commune, Ia Pa district, Gia Lai Province, Vietnam. [file 12936_2021_3941_MOESM3_ESM.xlsx]

## Sheet: Sheet1
Additional file 3.A. HDN rates (number of mosquito/collector/night) for malaria vectors collected in village and farm/forest sites during dry and rainy seasons in Ia KDam commune, Ia Pa district, Gia Lai Province, Vietnam
Species	Collection time
	18.00 – 19.00				19.00 – 20.00				20.00 – 21.00				21.00 – 22.00				22.00 – 23.00				23.00 – 24.00
	V		F		V		F		V		F		V		F		V		F		V		F
	DS	RS	DS	RS	DS	RS	DS	RS	DS	RS	DS	RS	DS	RS	DS	RS	DS	RS	DS	RS	DS	RS	DS	RS
An. aconitus											0.01
An. dirus			0.01								0.01	0.01
An. minimus				0.01
An. peditaeniatus	0.00925926				0.00308642		0.04				0.04	0.01	0.00308642	0.00925926			0.00308642							0.01
An. sawadwongporni								0.02			0.03	0.02				0.02				0.02				0.01
An. sinensis	0.00308642				0.012					0.019321		0.04		0.019321		0.03		0.0102593				0.00308642		0.02
An. vagus	0.022358	0.0201358	0.02		0.0801235		0.06			0.0680741	0.11	0.15	0.0123457	0.0744691	0.05	0.08		0.02	0.03	0.08	0.00308642	0.00925926		0.01
Abbreviation: HDN = human-baited double bed net trap; V = collection in village sites; F = collection in farm and forest sites; DS = dry season; RS = rainy season
V = 18 nights, only outdoor traps were considered in this analysis; F = 10 nights for each dry and rainy seasons
Additional file 3.B. CS rates (number of mosquito/collector/night) for malaria vectors collected in village and farm/forest sites during dry and rainy seasons in Ia KDam commune, Ia Pa district, Gia Lai Province, Vietnam
Species	Collection time
	18.00 – 19.00				19.00 – 20.00				20.00 – 21.00				21.00 – 22.00				22.00 – 23.00				23.00 – 24.00
	V		F		V		F		V		F		V		F		V		F		V		F
	DS	RS	DS	RS	DS	RS	DS	RS	DS	RS	DS	RS	DS	RS	DS	RS	DS	RS	DS	RS	DS	RS	DS	RS
An. aconitus								0.0625			0.222222	0.8125				1.5				1.375				1.4375
An. barbirostris				0.3125				2.1875				1.8125				1.6875				0.4375				1
An. dirus								0.0625
An. harrisoni							0.111111													0.0625				0.0625
An. maculatus			0.222222					0.0625												0.0625				0.0625
An. minimus							0.555556	0.4375			0.111111	1.0625			0.111111	2.3125				1.4375				1.25
An. peditaeniatus	0.116319			0.0625	0.114583	0.0104167		0.0625	0.131944	0.0972222		0.1875	0.0625	0.0104167		0.25	0.015625	0.0121528			0.00347222	0.00347222		0.0625
An. philippinensis												0.125				0.0625				0.0625
An. sawadwongporni			1.22222				2	0.75			0.777778	2.25			0.111111	2.3125				2.8125				2
An. sinensis	0.0954861	0.00173611	0.222222		0.105903			0.0625	0.0902778	0.0520833	0.222222	0.1875	0.0590278	0.0399306	0.111111	0.0625	0.0104167	0.03125			0.00868056	0.0190972		0.25
An. vagus	0.413	0.535	10	2.01	0.635417	1.93576	5.55556	2.25	0.553819	2.27257	5.77778	6.75	0.369792	1.69097	3.33333	5.6875	0.137153	1.34722	2.77778	2.9375	0.0347222	0.770833	0.888889	2.3125
Abbreviation: CS = collection around cattle shed; V = collection in village sites; F = collection in farm and forest sites; DS = dry season; RS = rainy season
V = 24 nights for each season; F = 3 nights in dry season, 4 nights in rainy season.
